# Supplementary material for: Looking for ESKAPE Bacteria: Occurrence and Phenotypic Antimicrobial Resistance Profiles in Wild Birds from Northern and Central Italy Sites
Source: Antibiotics (Basel). 2025 Oct 14;14(10):1025. doi: 10.3390/antibiotics14101025 (PMC12561032; doi:10.3390/antibiotics14101025)
Supplement: Supplementary file 1 [file antibiotics-14-01025-s001.zip]

Archive with 1 entries (1 files):
- antibiotics-3876574-supplementary.pdf
